# Supplementary material for: Highly expressed captured genes and cross-kingdom domains present in Helitrons create novel diversity in Pleurotus ostreatus and other fungi
Source: BMC Genomics. 2014 Dec 5;15(1):1071. doi: 10.1186/1471-2164-15-1071 (PMC4289320; doi:10.1186/1471-2164-15-1071)
Supplement: Supplementary file 5 — Additional file 5: Dataset S1: Description of conserved domains found in P. ostreatus helitrons. (XLS 20 KB) [file 12864_2014_6868_MOESM5_ESM.xls]

## Sheet: Hoja1
		Helitron family	Name	ID	start	end	e value	Reading frame	Description
		HELPO1.1	Helitron_like_N	pfam14214	2289	2838	1.81e-65	(+2)	Helitron helicase-like domain at N-terminus. Found in helitron eukaryotic transposons
			PIF1	pfam05970	4188	5235	3.69e-113	(+2)	PIF1-like helicase/This family includes a large number of largely uncharacterized plant proteins
			UvrD_C_2 super family	cl19402	5295	5514	5.38e-03	(+2)	UvrD-like helicase C-terminal domain; This domain is found at the C-terminus of a wide variety of helicase enzymes
		HELPO1.2	PHA03255	PHA03255	636	1032	7.93e-03	(+2)	Provisional domain
			Pilt super family	pfam15453	636	1176	1.78e-04	(+3)	Pilt is a family of eukaryotic tight junction-proteins that binds to guanylate-kinase
			Helitron_like_N	pfam14214	2280	2829	2.29e-81	(+1)	Helitron helicase-like domain at N-terminus. Found in helitron eukaryotic transposons
			PIF1	pfam05970	4287	5334	3.67e-102	(+3)	PIF1-like helicase/This family includes a large number of largely uncharacterized plant proteins
			UvrD_C_2 super family	cl19402	5199	5559	2.14e-04	(+3)	UvrD-like helicase C-terminal domain; This domain is found at the C-terminus of a wide variety of helicase enzymes
		HELPO1.2	Pilt super family	pfam15453	636	1176	3.70e-04	(+3)	Pilt is a family of eukaryotic tight junction-proteins that binds to guanylate-kinase
			Helitron_like_N	pfam14214	2280	2829	2.66e-82	(+1)	Helitron helicase-like domain at N-terminus. Found in helitron eukaryotic transposons
			CHROMO	cd00024	5514	5361	4.19e-09	(-2)	Chromatin organization modifier
			rve	pfam00665	6420	6069	2.62e-15	(-2)	Integrase core domain
			RNase_HI_RT_Ty3	cd09274	7281	6915	5.60e-51	(-2)	Ty3/Gypsy family of RNase HI in long-term repeat retroelements
			RVT_1	pfam00078	8040	7560	3.46e-29	(-2)	Reverse transcriptase (RNA-dependent DNA polymerase)
			RT_LTR	cd01647	8085	7560	1.33e-68	(-2)	Reverse transcriptases (RTs) from retrotransposons and retroviruses
			retropepsin_like	cd00303	8952	8697	1.15e-12	(-2)	Pepsin-like aspartate proteases
			zf-CCHC	pfam00098	9417	9375	7.08e-04	(-3)	Zinc knuckle binding motif
			Retrotrans_gag super family	pfam03732	10041	9762	7.99e-07	(-3)	Retrotransposon gag protein; Gag or Capsid-like proteins from LTR retrotransposons
			PHA03247	PHA03247	10491	9384	5.19e-13	(-1)	Large tegument protein UL36; Provisional
			Tymo_45kd_70kd	pfam03251	10692	9375	1.07e-06	(-2)	Tymovirus 45/70Kd protein; Tymoviruses are single stranded RNA viruses
			PIF1	pfam05970	11127	11883	3.21e-63	(+2)	PIF1-like helicase/This family includes a large number of largely uncharacterized plant proteins
			UvrD_C_2 super family	cl19402	11808	12168	2.81e-04	(+2)	UvrD-like helicase C-terminal domain; This domain is found at the C-terminus of a wide variety of helicase enzymes
		helpo1.3	PHA03247	PHA03247	1380	1905	8.94e-04	(-2)	Large tegument protein UL36; Provisional
			Cauli_VI super family	pfam01693	5793	5838	2.52e-03	(+1)	Main component of viral inclusion bodies or viroplasms
			COG4328 super family	COG4328	7008	7146	0.01	(+3)	Predicted transposase
		HELPO2	Mucin super family	pfam01456	1866	2013	5.17e-03	(+1)	Mucin-like glycoprotein; This family of trypanosomal proteins resemble vertebrate mucins
			Keratin_B2	pfam01500	1629	2007	8.47e-06	(+1)	Keratin, high sulfur B2 protein
			HpaP super family	cl17849	1758	2049	1.98e-04	(+2)	Type III secretion protein (HpaP)
			Membrane-FADS-like super family	cl00615	1851	1998	2.62e-03	(+3)	membrane fatty acid desaturase
			TT_ORF1 super family	pfam02956	1736	1973	1.11e-03	(-2)	TT viral orf 1; TT virus (TTV)
			AdoMet_MTases super family	cl17173	1883	1994	9.38e-05	(-3)	S-adenosylmethionine-dependent methyltransferases
			GP38 super family	pfam05268	1643	2003	1.48e-03	(-3)	Phage tail fibre adhesin Gp38
			Helitron_like_N	pfam14214	2979	3528	1.68e-63	(+2)	Helitron helicase-like domain at N-terminus. Found in helitron eukaryotic transposons
			PIF1	pfam05970	4878	5922	8.76e-124	(+2)	PIF1-like helicase/This family includes a large number of largely uncharacterized plant proteins
			AAA_30 super family	pfam13604	4875	5331	6.47e-05	(+2)	AAA domain; This family of domains contain a P-loop motif
			UvrD_C_2 super family	cl19402	5838	6180	7.03e-04	(+2)	UvrD-like helicase C-terminal domain; This domain is found at the C-terminus of a wide variety of helicase enzymes
		// Recently described
